# Supplementary material for: Parabens, Triclosan and Bisphenol A in Surface Waters and Sediments of Baiyang Lake, China: Occurrence, Distribution, and Potential Risk Assessment
Source: Toxics. 2023 Dec 31;12(1):31. doi: 10.3390/toxics12010031 (PMC10819025; doi:10.3390/toxics12010031)
Supplement: Supplementary file 1 [file toxics-12-00031-s001.zip]

Archive with 1 entries (1 files):
- toxics-2749277-supplementary.pdf
